# Supplementary material for: The Perfect Match: Assessment of Sample Collection Efficiency for Immunological and Molecular Findings in Different Types of Fabrics
Source: Int J Mol Sci. 2022 Sep 14;23(18):10686. doi: 10.3390/ijms231810686 (PMC9502974; doi:10.3390/ijms231810686)
Supplement: Supplementary file 1 [file ijms-23-10686-s001.zip]

Archive with 1 entries (1 files):
- ijms-1910546-supplementary.pdf
